# Supplementary material for: Potential Distribution of Tribe Erythroneurini in China Based on the R-Optimized MaxEnt Model, with Implications for Management
Source: Insects. 2025 Apr 24;16(5):450. doi: 10.3390/insects16050450 (PMC12112222; doi:10.3390/insects16050450)
Supplement: Supplementary file 1 [file insects-16-00450-s001.zip]

Archive with 1 entries (1 files):
- insects-3583766-supplementary.pdf
